# Supplementary material for: Population Genetic Structure Is Unrelated to Shell Shape, Thickness and Organic Content in European Populations of the Soft-Shell Clam Mya Arenaria
Source: Genes (Basel). 2020 Mar 11;11(3):298. doi: 10.3390/genes11030298 (PMC7140805; doi:10.3390/genes11030298)
Supplement: Supplementary file 1 [file genes-11-00298-s001.zip]

Archive with 12 entries (11 files):
- Supplementary_Material/
- Supplementary_Material/SF_1.pdf
- Supplementary_Material/SF_2.pdf
- Supplementary_Material/SF_3.pdf
- Supplementary_Material/SF_4.tiff
- Supplementary_Material/SF_5.pdf
- Supplementary_Material/SF_6.pdf
- Supplementary_Material/ST_1.xlsx
- Supplementary_Material/ST_2.xlsx
- Supplementary_Material/ST_3.xlsx
- Supplementary_Material/ST_4.xlsx
- Supplementary_Material/Supplementary_Material_captions.docx
