# Supplementary material for: Population Genetic Structure Is Unrelated to Shell Shape, Thickness and Organic Content in European Populations of the Soft-Shell Clam Mya Arenaria
Source: Genes (Basel). 2020 Mar 11;11(3):298. doi: 10.3390/genes11030298 (PMC7140805; doi:10.3390/genes11030298)
Supplement: Supplementary file 1 [file genes-11-00298-s001.zip › Supplementary_Material/ST_1.xlsx]

## Sheet: Sheet1
					ITA	PLY	TEX	KIE	SAN	LIS	SYL	BRE	LCT
Locus	Sources	Mix	Ta (⁰C)	Number of alleles	HWE P value	HWE P value	HWE P value	HWE P value	HWE P value	HWE P value	HWE P value	HWE P value	HWE P value
Mar7	St-Onge et al. (2011)	1	54.2	14	0.913	0	0.003	0	0.105	0.321	0.149	0.837	0.123
Mar8	St-Onge et al. (2011)	1	54.2	13	0.023	0.937	0.815	0.328	0.612	0.037	0.742	0.734	0.98
Ma14	Krapal et al. (2012)	2	56.5	23	0.117	0.008	0.023	0.033	0.177	0.598	0.16	0	0.349
Ma02	Krapal et al. (2012)	2	56.5	22	0.005	0.48	0.922	0.028	0.885	0.002	0.045	0.204	0.324
Mar1	St-Onge et al. (2011)	2	56.5	13	0.127	0.002	0	0	0.51	0.041	0.302	0.024	0.918
Mar6	St-Onge et al. (2011)	2	56.5	7	0.242	0.26	0.954	0.197	0.841	0.215	0.36	0.298	0.011
Ma11	Krapal et al. (2012)	3	55.6	25	0.367	0.046	0.471	0.005	0.399	0.49	0.171	0.424	0.221
Ma26	Krapal et al. (2012)	3	55.6	17	0.01	0	0	0	0.015	0	0.006	0.792	0
Mar5	St-Onge et al. (2011)	3	55.6	14	0.494	0.021	0.862	0.659	0.072	0.163	0.258	0.173	0.674
Mar3	St-Onge et al. (2011)	4	54.5	13	0.066	0.64	0.74	0.013	0.232	0	0.004	0.681	0.243
Mar4	St-Onge et al. (2011)	4	54.5	20	0.001	0.018	0.064	0.003	0.185	0.04	0.04	0.01	0.023
Mar2	St-Onge et al. (2011)	4	54.5	23	0.153	0.001	0.216	0.768	0.955	0.428	1	0.904	0.574
