# Supplementary material for: Population Genetic Structure Is Unrelated to Shell Shape, Thickness and Organic Content in European Populations of the Soft-Shell Clam Mya Arenaria
Source: Genes (Basel). 2020 Mar 11;11(3):298. doi: 10.3390/genes11030298 (PMC7140805; doi:10.3390/genes11030298)
Supplement: Supplementary file 1 [file genes-11-00298-s001.zip › Supplementary_Material/ST_2.xlsx]

## Sheet: Foglio1
Model	Fixed structure	Variance structure	k	Log likelihood	cAIC	Likelihood estimation
Shell shape	ShapePC * (Latitude + Length + gPC1 + gPC2 + sMLH)	_	22	-679.56	1403.12	ML
	ShapePC * (Length + gPC1 + gPC2 + sMLH) + Latitude	_	20	-680.235	1400.47	ML
	ShapePC * (Latitude + gPC1 + gPC2 + sMLH) + Length	_	20	-684.285	1408.57	ML
	ShapePC * (Latitude + Length + gPC2 + sMLH) + gPC1	_	20	-680.513	1401.03	ML
	ShapePC * (Latitude + Length + gPC1 + gPC2) + sMHL	_	20	-681.249	1402.5	ML
	ShapePC * (Latitude + Length + gPC1 + sMLH) + gPC2	_	20	-679.855	1399.71	ML
	ShapePC * (Latitude + gPC1 + sMLH) + Length + gPC2	_	18	-684.859	1405.72	ML
	ShapePC * (Latitude + Length + sMLH) + gPC1 + gPC2	_	18	-680.732	1397.46	ML
	ShapePC * (Latitude + Length + gPC1) + sMHL + gPC2	_	18	-681.613	1399.23	ML
	ShapePC * (Length + gPC1 + sMLH) + Latitude + gPC2	_	18	-680.499	1397	ML
	ShapePC * (gPC1 + sMLH) + Latitude + Length + gPC2	_	16	-685.569	1403.14	ML
	ShapePC * (Length + gPC1) + Latitude + gPC2 + sMHL	_	16	-682.25	1396.5	ML
	ShapePC * (Length + sMLH) + Latitude + gPC1 + gPC2	_	16	-681.638	1395.28	ML
	ShapePC * (sMLH) + Latitude + Length + gPC1 + gPC2	_	14	-686.81	1401.62	ML
	ShapePC * (Length) + Latitude + gPC1 + gPC2 + sMHL	_	14	-683.269	1394.54	ML
	ShapePC + Latitude + Length + gPC1 + gPC2 + sMHL	_	12	-687.997	1399.99	ML
Shell thickness	Layer * (Latitude + Length + gPC1 + gPC2 + sMLH)		22	-2866.9	5779.92	REML
	Layer * (Latitude + Length + gPC1 + gPC2 + sMLH)	σ2Layer	24	-2756.79	5564.1	REML
	Layer * (Latitude + Length + gPC1 + gPC2 + sMLH)	σ2Layer × e2δ×Length	25	-2752.27	5557.27	REML
	Layer * (Latitude + Length + gPC1 + gPC2 + sMLH)	σ2Layer × e2δ×gPC1	25	-2756.25	5565.24	REML
	Layer * (Latitude + Length + gPC1 + gPC2 + sMLH)	σ2Layer × e2δ×sMHL	25	-2756.55	5565.83	REML
	Layer * (Latitude + Length + gPC1 + gPC2 + sMLH)	σ2Layer × e2δ×gPC2	25	-2749.59	5551.92	REML
	Layer * (Latitude + Length + gPC1 + gPC2 + sMLH)	σ2Layer × e2δ×gPC2	25	-2797.2	5644.4	ML
	Layer * (Length + gPC1 + gPC2 + sMLH) + Latitude	σ2Layer × e2δ×gPC2	23	-2803.17	5652.33	ML
	Layer * (Latiutude + gPC1 + gPC2 + sMLH) + Length	σ2Layer × e2δ×gPC2	23	-2802.22	5650.44	ML
	Layer * (Latitude + Length + gPC2 + sMLH) + gPC1	σ2Layer × e2δ×gPC2	23	-2797.57	5641.14	ML
	Layer * (Latitude + Length + gPC1 + sMLH) + gPC2	σ2Layer × e2δ×gPC2	23	-2799.23	5644.47	ML
	Layer * (Latitude + Length + gPC1 + gPC2) + sMLH	σ2Layer × e2δ×gPC2	23	-2797.22	5640.44	ML
	Layer * (Length + gPC1 + gPC2) + Latitude + sMLH	σ2Layer × e2δ×gPC2	21	-2803.18	5648.35	ML
	Layer * (Latitude + gPC1 + gPC2) + Length + sMLH	σ2Layer × e2δ×gPC2	21	-2802.43	5646.86	ML
	Layer * (Latitude + Length + gPC1) + gPC2 + sMLH	σ2Layer × e2δ×gPC2	21	-2799.24	5640.49	ML
	Layer * (Latitude + Length + gPC2) + gPC1 + sMLH	σ2Layer × e2δ×gPC2	21	-2797.59	5637.17	ML
	Layer * (Length + gPC2) + Latitude + gPC1 + sMLH	σ2Layer × e2δ×gPC2	19	-2806.09	5650.18	ML
	Layer * (Latitude + gPC2) + Length + gPC1 + sMLH	σ2Layer × e2δ×gPC2	19	-2802.72	5643.44	ML
	Layer * (Latitude + Length) + gPC1 + gPC2 + sMLH	σ2Layer × e2δ×gPC2	19	-2799.87	5637.74	ML
	Layer * Latitude + Length + gPC1 + gPC2 + sMLH	σ2Layer × e2δ×gPC2	17	-2805.91	5645.82	ML
	Layer * Length + Latitude + gPC1 + gPC2 + sMLH	σ2Layer × e2δ×gPC2	17	-2808.05	5650.11	ML
