# Supplementary material for: Population Genetic Structure Is Unrelated to Shell Shape, Thickness and Organic Content in European Populations of the Soft-Shell Clam Mya Arenaria
Source: Genes (Basel). 2020 Mar 11;11(3):298. doi: 10.3390/genes11030298 (PMC7140805; doi:10.3390/genes11030298)
Supplement: Supplementary file 1 [file genes-11-00298-s001.zip › Supplementary_Material/ST_3.xlsx]

## Sheet: Sheet1
	ITA	BRE	PLY	LIS	TEX	KIE	SYL	LeC	SAN
ITA	0	<0.01	<0.01	<0.01	<0.01	<0.01	<0.01	<0.01	<0.01
BRE	0.11223	0	<0.01	<0.01	<0.01	<0.01	<0.01	<0.01	<0.01
PLY	0.13927	0.042	0	<0.01	<0.01	<0.01	<0.01	<0.01	<0.01
LIS	0.1102	0.06078	0.05224	0	<0.01	<0.01	0.05	<0.01	<0.01
TEX	0.11135	0.08013	0.07664	0.03035	0	<0.01	0.93	<0.01	<0.01
KIE	0.11957	0.09859	0.09591	0.03858	0.03588	0	<0.01	<0.01	<0.01
SYL	0.07419	0.04579	0.0445	0.01626	-0.00959	0.03164	0	0.04	<0.01
LeC	0.11853	0.07857	0.05928	0.03283	0.02371	0.03053	0.01641	0	<0.01
SAN	0.14406	0.07296	0.08859	0.08553	0.07921	0.10053	0.07281	0.0698	0
