# Supplementary material for: Population Genetic Structure Is Unrelated to Shell Shape, Thickness and Organic Content in European Populations of the Soft-Shell Clam Mya Arenaria
Source: Genes (Basel). 2020 Mar 11;11(3):298. doi: 10.3390/genes11030298 (PMC7140805; doi:10.3390/genes11030298)
Supplement: Supplementary file 1 [file genes-11-00298-s001.zip › Supplementary_Material/ST_4.xlsx]

## Sheet: Foglio1
Coefficient	Estimate	SE	95% CI	t	p-value
(Intercept)	625.303	19.4599	587.54; 662.35	32.1328	<.0001
Latitude	0.3644	20.3648	-41.43; 41.42	0.0179	0.9862
Length	64.0179	13.0461	35.50; 92.08	4.90706	<.0001
gPC1	3.1995	14.1245	-26.16; 32.44	0.22652	0.8211
gPC2	10.4436	12.9427	-17.46; 38.24	0.80691	0.421
sMLH	1.939	10.5079	-19.42; 23.10	0.18452	0.8538
*Whole-shell, the random intercepts were normally distributed with mean 0, and variance 48.9722.
Exponential of the variance covariate gPC2 structure with variance parameter 0.16.
